# Supplementary material for: Influence of Circadian Rhythm on the Surgical Stress Response in Bitches Undergoing Elective Ovariohysterectomy
Source: Animals (Basel). 2026 Mar 4;16(5):795. doi: 10.3390/ani16050795 (PMC12984636; doi:10.3390/ani16050795)
Supplement: Supplementary file 1 [file animals-16-00795-s001.zip]

Archive with 1 entries (1 files):
- animals-4149184-supplementary.pdf
